# Supplementary material for: Influence of Epichlorohydrin Concentration on the Physicochemical and Rheological Performance of Lignin/PVA Hydrogels
Source: Polymers (Basel). 2025 Dec 3;17(23):3223. doi: 10.3390/polym17233223 (PMC12693750; doi:10.3390/polym17233223)
Supplement: Supplementary file 1 [file polymers-17-03223-s001.zip]

Archive with 1 entries (1 files):
- polymers-3987851-supplementary.pdf
